# Supplementary material for: Isolation and Characterization of a Novel Siphoviridae Phage, vB_AbaS_TCUP2199, Infecting Multidrug-Resistant Acinetobacter baumannii
Source: Viruses. 2022 Jun 7;14(6):1240. doi: 10.3390/v14061240 (PMC9228384; doi:10.3390/v14061240)
Supplement: Supplementary file 1 [file viruses-14-01240-s001.zip]

Archive with 5 entries (5 files):
- Figure S1.tif
- Figure S2.tif
- Supplementary file.xlsx
- Supplementary Table S1.pdf
- Supplementary Table S2.pdf
