# Supplementary material for: Isolation and Characterization of a Novel Siphoviridae Phage, vB_AbaS_TCUP2199, Infecting Multidrug-Resistant Acinetobacter baumannii
Source: Viruses. 2022 Jun 7;14(6):1240. doi: 10.3390/v14061240 (PMC9228384; doi:10.3390/v14061240)
Supplement: Supplementary file 1 [file viruses-14-01240-s001.zip › Supplementary file.xlsx]

## Sheet: TCUP2199_JWFRC_blast2
gene_41	lcl|NC_029075.1_prot_YP_009224070.1_64	33.976	415	258	4	79	493	48	446	6.5e-82	256	54.7
gene_42	lcl|NC_029075.1_prot_YP_009224067.1_61	25.481	208	137	9	44	246	31	225	1.31e-05	37	43.27
gene_44	lcl|NC_029075.1_prot_YP_009224065.1_59	32.258	248	146	8	1	239	1	235	9.45e-23	86.7	45.16
gene_56	lcl|NC_029075.1_prot_YP_009224062.1_56	41.943	906	453	13	7	848	3	899	0	677	56.84
gene_61	lcl|NC_029075.1_prot_YP_009224051.1_45	25.616	203	122	4	17	219	9	182	5.31e-17	68.6	42.36
gene_64	lcl|NC_029075.1_prot_YP_009224050.1_44	29.389	262	157	8	13	270	3	240	6.82e-25	95.9	47.71
gene_65	lcl|NC_029075.1_prot_YP_009224049.1_43	37.107	159	99	1	1	159	1	158	3.08e-27	108	57.86
gene_65	lcl|NC_029075.1_prot_YP_009224049.1_43	32.258	186	99	5	546	713	480	656	5.69e-23	95.5	56.99
gene_71	lcl|NC_029075.1_prot_YP_009224046.1_40	36.496	274	157	5	26	298	9	266	2e-48	160	51.46
gene_76	lcl|NC_029075.1_prot_YP_009224032.1_26	30.966	507	312	11	262	759	167	644	1.08e-61	221	47.73
gene_76	lcl|NC_029075.1_prot_YP_009224032.1_26	37.143	140	86	1	16	155	25	162	4.08e-22	94.7	52.86
gene_77	lcl|NC_029075.1_prot_YP_009224031.1_25	29.952	207	97	10	4	203	12	177	1.79e-07	42.4	44.93
gene_78	lcl|NC_029075.1_prot_YP_009224030.1_24	39.583	96	57	1	5	100	1	95	9.42e-25	82.8	60.42
gene_79	lcl|NC_029075.1_prot_YP_009224029.1_23	33.607	122	79	1	16	135	15	136	8.4e-20	73.9	50
gene_80	lcl|NC_029075.1_prot_YP_009224028.1_22	29.323	133	88	3	30	159	35	164	2.72e-19	72.4	51.13
gene_81	lcl|NC_029075.1_prot_YP_009224027.1_21	34.921	126	71	5	25	143	8	129	8.75e-12	53.9	45.24
gene_82	lcl|NC_029075.1_prot_YP_009224026.1_20	31.343	536	352	7	263	792	159	684	4.93e-62	226	51.49
gene_82	lcl|NC_029075.1_prot_YP_009224026.1_20	33.571	140	73	5	1953	2083	1694	1822	4.79e-13	66.2	49.29
gene_82	lcl|NC_029075.1_prot_YP_009224026.1_20	21.739	644	392	28	1257	1855	1085	1661	9e-05	38.9	40.84
gene_85	lcl|NC_029075.1_prot_YP_009224024.1_18	26.953	256	180	3	32	283	3	255	7.52e-34	117	50
gene_89	lcl|NC_029075.1_prot_YP_009224019.1_13	32.812	128	81	3	84	210	91	214	3.98e-09	47.4	46.88
gene_91	lcl|NC_029075.1_prot_YP_009224017.1_11	28.894	398	248	7	14	400	18	391	1.22e-49	165	48.49
gene_92	lcl|NC_029075.1_prot_YP_009224016.1_10	30.081	123	81	3	15	137	15	132	3.43e-06	36.2	44.72
gene_93	lcl|NC_029075.1_prot_YP_009224015.1_9	29.854	412	224	14	6	383	1	381	1.57e-35	126	44.17
gene_94	lcl|NC_029075.1_prot_YP_009224014.1_8	41.434	502	280	3	2	502	12	500	5.16e-137	398	60.56
gene_95	lcl|NC_029075.1_prot_YP_009224013.1_7	37.973	582	333	9	10	576	6	574	2.06e-134	397	56.01
gene_97	lcl|NC_029075.1_prot_YP_009224011.1_5	35.787	489	291	6	5	491	7	474	4.23e-91	299	55.21
gene_97	lcl|NC_029075.1_prot_YP_009224011.1_5	45.833	264	142	1	541	803	466	729	1.43e-70	242	60.23

## Sheet: TCUP2199_KB12_38
gene_39	lcl|MF098558.1_prot_ASV43987.1_55	35.484	31	20	0	43	73	8	38	0.016	23.9	54.84
gene_42	lcl|MF098558.1_prot_ASV43993.1_61	30.303	495	278	12	2	481	28	470	4.66e-63	206	47.88
gene_43	lcl|MF098558.1_prot_ASV43995.1_63	23.704	135	96	3	74	208	224	351	1.32e-06	40.4	43.7
gene_45	lcl|MF098558.1_prot_ASV43996.1_64	33.597	253	139	11	4	245	2	236	2.05e-27	99.4	49.41
gene_57	lcl|MF098558.1_prot_ASV43997.1_65	35.232	948	510	16	3	854	5	944	0	544	51.37
gene_61	lcl|MF098558.1_prot_ASV44005.1_73	24.37	119	72	4	47	162	26	129	5.49e-07	38.9	45.38
gene_65	lcl|MF098558.1_prot_ASV44006.1_74	27.701	361	217	14	19	367	31	359	4.08e-33	119	48.48
gene_66	lcl|MF098558.1_prot_ASV44007.1_75	25.529	756	439	21	1	716	1	672	1.43e-60	208	45.11
gene_77	lcl|MF098558.1_prot_ASV43935.1_3	29.101	378	238	13	266	624	186	552	1.96e-34	135	47.09
gene_77	lcl|MF098558.1_prot_ASV43935.1_3	30.189	159	93	5	15	157	25	181	7.44e-16	74.3	52.83
gene_78	lcl|MF098558.1_prot_ASV43936.1_4	26.087	207	131	5	3	207	6	192	9.16e-16	66.6	44.44
gene_79	lcl|MF098558.1_prot_ASV43937.1_5	39.583	96	55	2	6	101	13	105	1.6e-20	72	55.21
gene_80	lcl|MF098558.1_prot_ASV43938.1_6	27.907	129	82	4	17	139	15	138	1.96e-12	53.9	48.06
gene_81	lcl|MF098558.1_prot_ASV43939.1_7	23.622	127	95	1	33	159	37	161	4.33e-08	42	45.67
gene_82	lcl|MF098558.1_prot_ASV43940.1_8	32.031	128	80	3	22	144	4	129	6.23e-11	51.2	40.62
gene_82	lcl|MF098558.1_prot_ASV43940.1_8	25.197	127	87	3	163	284	7	130	1.38e-06	38.9	40.94
gene_83	lcl|MF098558.1_prot_ASV43941.1_9	31.294	572	369	7	364	929	554	1107	8.99e-72	259	53.85
gene_83	lcl|MF098558.1_prot_ASV43941.1_9	25.362	138	82	4	1964	2083	1978	2112	6.32e-05	39.3	40.58
gene_83	lcl|MF098558.1_prot_ASV43941.1_9	25.263	95	61	2	1773	1867	1872	1956	0.006	32.7	45.26
gene_86	lcl|MF098558.1_prot_ASV43944.1_12	29.317	249	167	5	11	252	7	253	7.43e-23	87	47.39
gene_92	lcl|MF098558.1_prot_ASV43950.1_18	32.267	344	216	6	60	401	77	405	4.11e-51	169	50.29
gene_93	lcl|MF098558.1_prot_ASV43951.1_19	27.778	108	72	4	10	115	10	113	0.003	27.7	42.59
gene_94	lcl|MF098558.1_prot_ASV43952.1_20	32.174	345	196	12	3	344	4	313	1.67e-37	131	48.99
gene_95	lcl|MF098558.1_prot_ASV43953.1_21	39.879	494	280	4	6	499	2	478	1.5e-121	357	60.32
gene_96	lcl|MF098558.1_prot_ASV43954.1_22	39.591	538	301	8	21	551	29	549	4.47e-131	389	57.62
